# Supplementary material for: Dietary AhR Ligands Have No Anti-Fibrotic Properties in TGF-β1-Stimulated Human Colonic Fibroblasts
Source: Nutrients. 2022 Aug 9;14(16):3253. doi: 10.3390/nu14163253 (PMC9412321; doi:10.3390/nu14163253)
Supplement: Supplementary file 1 [file nutrients-14-03253-s001.zip]

Archive with 1 entries (1 files):
- nutrients-1813133-supplementary.pdf
